# Supplementary material for: Hydrogel Delivery Device for the In Vitro and In Vivo Sustained Release of Active rhGALNS Enzyme
Source: Pharmaceuticals (Basel). 2023 Jun 27;16(7):931. doi: 10.3390/ph16070931 (PMC10384033; doi:10.3390/ph16070931)
Supplement: Supplementary file 1 [file pharmaceuticals-16-00931-s001.zip]

Archive with 1 entries (1 files):
- pharmaceuticals-2410269-supplementary.pdf
